# Supplementary material for: A comparison of the Giardia lamblia trophozoite and cyst transcriptome using microarrays
Source: BMC Microbiol. 2011 May 4;11:91. doi: 10.1186/1471-2180-11-91 (PMC3096902; doi:10.1186/1471-2180-11-91)
Supplement: Additional file 2 — Gene ID of 215 cyst and trophozoite genes which generated the highest mean Cy3 fluorescence. Microsoft Excel file [file 1471-2180-11-91-S2.XLS]

## Sheet: Sheet1
cysts			trophozoites
mean Cy3 fluorescence	gene_ID		mean Cy3 fluorescence	gene_ID
2.44725e+06	GL50803_7110		3.13616e+06	GL50803_16044
2.05706e+06	GL50803_135002		2.71192e+06	GL50803_10919
1.57732e+06	GL50803_121046		2.27378e+06	GL50803_17153
1.15024e+06	GL50803_9848		2272072	GL50803_31374
569155	GL50803_32146		2.14352e+06	GL50803_31532
477105	GL50803_135231		2.09105e+06	GL50803_7110
473507	GL50803_6430		2.07259e+06	GL50803_15228
444643	GL50803_4812		1701495	GL50803_116306
434308	GL50803_16114		1.63812e+06	GL50803_35316
353785	GL50803_19182		1.55139e+06	GL50803_31107
347448	GL50803_15046		1.47575e+06	GL50803_135002
333216	GL50803_137610		1.46137e+06	GL50803_32002
330572	GL50803_136001		1.45808e+06	GL50803_6135
318446	GL50803_16501		1457329	GL50803_35621
294739	GL50803_29061		1.44607e+06	GL50803_13561
270681	GL50803_17090		1.43799e+06	GL50803_31994
263074	GL50803_31706		1.37278e+06	GL50803_32509
234756	GL50803_113902		1.36776e+06	GL50803_15123
228917	GL50803_4197		1.31913e+06	GL50803_26207
227939	GL50803_8394		1.30754e+06	GL50803_16322
211401	GL50803_18058		1.30129e+06	GL50803_11654
197885	GL50803_32890		1249540	GL50803_9848
194809	GL50803_96055		1.24024e+06	GL50803_14307
193404	GL50803_137708		1.21888e+06	GL50803_114440
190708	GL50803_14521		1.21518e+06	GL50803_3331
186253	GL50803_26207		1.1893e+06	GL50803_17364
176800	GL50803_14256		1.17706e+06	GL50803_101339
176211	GL50803_5258		1138684	GL50803_137610
174478	GL50803_32245		1.13279e+06	GL50803_14091
158796	GL50803_9810		1.10867e+06	GL50803_19436
156074	GL50803_37203		1.10552e+06	GL50803_13272
152063	GL50803_17337		1.10358e+06	GL50803_5665
134270	GL50803_32310		1.10342e+06	GL50803_19182
133409	GL50803_136020		1.10318e+06	GL50803_15869
131426	GL50803_35456		1.09916e+06	GL50803_34648
129022	GL50803_6583		1.08569e+06	GL50803_13329
125961	GL50803_5328		1.0834e+06	GL50803_15260
125319	GL50803_14307		1.08216e+06	GL50803_122565
122552	GL50803_7242		1.08137e+06	GL50803_105806
118022	GL50803_122565		1058810	GL50803_15427
115464	GL50803_5845		1.05165e+06	GL50803_19808
114911	GL50803_3570		1.04942e+06	GL50803_12102
113672	GL50803_17364		1031345	GL50803_16310
113546	GL50803_8359		1.03044e+06	GL50803_6583
112784	GL50803_103676		1.02612e+06	GL50803_5947
109167	GL50803_8513		1024911	GL50803_31599
107369	GL50803_8064		1.02338e+06	GL50803_29619
107080	GL50803_16310		1.02248e+06	GL50803_14321
104931	GL50803_19436		1.01107e+06	GL50803_32137
104788	GL50803_25406		1.00971e+06	GL50803_17054
101256	GL50803_7878		1.00714e+06	GL50803_14782
99685.5	GL50803_10530		1002612	GL50803_94861
99458.1	GL50803_24144		985910	GL50803_29061
99358.7	GL50803_102678		985159	GL50803_11304
99325.5	GL50803_11359		983264	GL50803_99743
99028.8	GL50803_33769		978548	GL50803_36069
97403.3	GL50803_12741		975843	GL50803_135918
94648.4	GL50803_8528		955922	GL50803_7999
93341.2	GL50803_4410		951237	GL50803_37869
92683.4	GL50803_11114		938657	GL50803_16942
91312.5	GL50803_30645		934729	GL50803_17230
90849.1	GL50803_8937		932958	GL50803_5845
87826.7	GL50803_17163		928022	GL50803_31706
87271	GL50803_3367		923268	GL50803_16501
86908.2	GL50803_17116		922932	GL50803_17337
79325	GL50803_22629		922359	GL50803_16368
76257.2	GL50803_4349		921946	GL50803_38127
73796.8	GL50803_16086		919179	GL50803_8055
73376.6	GL50803_4936		906960	GL50803_19220
71535	GL50803_36068		903370	GL50803_9662
69051.5	GL50803_15551		901443	GL50803_18058
68829.7	GL50803_31436		892416	GL50803_2341
67974.3	GL50803_13272		888968	GL50803_4606
67195	GL50803_19508		888248	GL50803_33769
65056.5	GL50803_31773		886168	GL50803_27446
64687.5	GL50803_113788		879045	GL50803_8462
64238.8	GL50803_32099		875458	GL50803_24842
61576.2	GL50803_4624		874442	GL50803_112103
56404.9	GL50803_7082		870869	GL50803_25406
55790	GL50803_95593		868698	GL50803_10218
55309	GL50803_14614		867464	GL50803_14457
55110.1	GL50803_35454		862364	GL50803_37878
54396.1	GL50803_10562		861414	GL50803_33862
54342.3	GL50803_19294		861142	GL50803_134710
52952.8	GL50803_6744		859364	GL50803_17547
52138.6	GL50803_36069		858220	GL50803_6366
51940.7	GL50803_9827		853928	GL50803_8461
51034.2	GL50803_11713		853849	GL50803_6242
50537.5	GL50803_31582		852581	GL50803_5604
50423.6	GL50803_15955		846614	GL50803_6664
47461.3	GL50803_19003		846010	GL50803_11359
47110.8	GL50803_11950		845829	GL50803_29327
47097.5	GL50803_10367		840292	GL50803_36936
46807.9	GL50803_2661		833191	GL50803_125411
46548.8	GL50803_38187		832529	GL50803_8064
46083.5	GL50803_21866		830568	GL50803_12830
45578.8	GL50803_31591		830385	GL50803_19855
45515.3	GL50803_20836		828492	GL50803_10428
44852.4	GL50803_32002		827749	GL50803_136001
44323.8	GL50803_16915		824705	GL50803_14614
43541	GL50803_10423		811217	GL50803_12993
43162.4	GL50803_134710		792801	GL50803_28477
42984.2	GL50803_30852		791342	GL50803_14660
41761.2	GL50803_6885		790063	GL50803_11044
41044.2	GL50803_4357		786568	GL50803_6022
40915.2	GL50803_10194		785953	GL50803_20836
39454	GL50803_10919		779965	GL50803_19294
38166.9	GL50803_104250		779620	GL50803_19508
37728	GL50803_19900		775656	GL50803_11354
37433.9	GL50803_19002		773519	GL50803_114286
37168.9	GL50803_20327		764838	GL50803_35778
36791.3	GL50803_27887		764156	GL50803_39269
36468.8	GL50803_99743		763627	GL50803_10422
35761.4	GL50803_100955		762551	GL50803_121046
35720.8	GL50803_2400		757580	GL50803_16453
35454.4	GL50803_27543		754968	GL50803_9335
35091.5	GL50803_38432		754566	GL50803_7878
34996.8	GL50803_6022		753568	GL50803_118133
34540.9	GL50803_31532		752847	GL50803_103142
33168.6	GL50803_39690		744482	GL50803_7870
32280.1	GL50803_6135		741720	GL50803_14019
31781.6	GL50803_16368		739958	GL50803_7766
31715.2	GL50803_10428		739648	GL50803_15411
31353.4	GL50803_14553		736540	GL50803_10091
31291.2	GL50803_137752		735104	GL50803_16387
30891.3	GL50803_15520		734221	GL50803_14469
30802.8	GL50803_19808		733387	GL50803_27635
30216.5	GL50803_17230		730768	GL50803_32470
30027.2	GL50803_5919		725076	GL50803_16485
29955.5	GL50803_28477		712776	GL50803_5517
29808	GL50803_35565		708907	GL50803_15046
29527.3	GL50803_14457		708576	GL50803_92306
28659.7	GL50803_1995		706413	GL50803_16265
28324.4	GL50803_16387		705730	GL50803_14521
27793.8	GL50803_7579		699245	GL50803_7796
27514.2	GL50803_16298		697817	GL50803_17054
27341.4	GL50803_14748		697248	GL50803_8101
26844.2	GL50803_6248		688948	GL50803_39519
26204.8	GL50803_1345		688365	GL50803_31773
25896.8	GL50803_26840		683948	GL50803_10868
25737.7	GL50803_105913		683884	GL50803_97820
25283.4	GL50803_94157		683162	GL50803_31930
25142.9	GL50803_19220		681829	GL50803_34598
25051.2	GL50803_9004		679174	GL50803_38661
23433.5	GL50803_86906		677992	GL50803_14551
23396.9	GL50803_16877		675969	GL50803_19838
23335.7	GL50803_7562		675834	GL50803_2933
23189.8	GL50803_6687		671335	GL50803_28337
23060.7	GL50803_10091		671091	GL50803_16114
22844.6	GL50803_26017		670611	GL50803_34716
22061.2	GL50803_115475		668512	GL50803_4936
22024.5	GL50803_17153		668298	GL50803_9276
21996.2	GL50803_17244		667940	GL50803_6687
21750.8	GL50803_31810		665158	GL50803_20134
21639.5	GL50803_11955		663201	GL50803_8250
21454.5	GL50803_15053		661459	GL50803_11118
21443.6	GL50803_6289		661147	GL50803_13904
21289.8	GL50803_14699		657152	GL50803_103713
20934.3	GL50803_36433		655485	GL50803_6724
20746.5	GL50803_2341		652588	GL50803_38460
20264.9	GL50803_29619		652201	GL50803_4410
20192	GL50803_38901		651572	GL50803_10367
19926.1	GL50803_3994		648886	GL50803_2101
19448.6	GL50803_38650		648491	GL50803_15499
19279.1	GL50803_17245		647727	GL50803_112885
18980.2	GL50803_14091		647302	GL50803_13329
17966.3	GL50803_31374		646551	GL50803_14456
17755.8	GL50803_4083		645997	GL50803_4812
17626.7	GL50803_16942		644906	GL50803_31608
17439.5	GL50803_6133		644645	GL50803_14620
17380.1	GL50803_92495		641860	GL50803_3570
17304.3	GL50803_101380		640228	GL50803_6226
16944.8	GL50803_5593		638893	GL50803_10870
16904	GL50803_11720		636926	GL50803_13103
16496.5	GL50803_4928		636906	GL50803_30852
16057.8	GL50803_17566		636861	GL50803_27543
15669.2	GL50803_4239		636607	GL50803_93721
15648.5	GL50803_12993		636294	GL50803_24144
15580.1	GL50803_35621		635294	GL50803_12063
15471.6	GL50803_12216		628864	GL50803_29487
15081.8	GL50803_33862		623642	GL50803_8118
14918.8	GL50803_31144		621136	GL50803_13127
14848.4	GL50803_114286		620325	GL50803_30645
14685.2	GL50803_19854		619504	GL50803_31664
14393.2	GL50803_4064		615965	GL50803_105983
14173.3	GL50803_14622		615942	GL50803_14670
14121.8	GL50803_3331		614776	GL50803_15386
13627.1	GL50803_35316		612612	GL50803_6133
13455.2	GL50803_8445		612219	GL50803_115475
13049.9	GL50803_11654		610480	GL50803_38650
12795.6	GL50803_20056		608280	GL50803_93488
12505.7	GL50803_24979		607172	GL50803_17163
12293.8	GL50803_103142		603606	GL50803_8044
12031.9	GL50803_37275		603193	GL50803_137740
11924.7	GL50803_34436		598200	GL50803_124111
11892.8	GL50803_15427		595998	GL50803_6592
11726.9	GL50803_34094		590627	GL50803_13402
11707	GL50803_37878		588611	GL50803_5593
11662.6	GL50803_20134		585843	GL50803_34436
11593.6	GL50803_37520		585202	GL50803_5333
11504.4	GL50803_34093		582544	GL50803_29485
11255.2	GL50803_10410		582496	GL50803_11287
11234.4	GL50803_15228		576214	GL50803_16156
11211.9	GL50803_14660		575570	GL50803_32146
11174.6	GL50803_14329		575472	GL50803_15551
11063.2	GL50803_8708		572308	GL50803_28288
10951.2	GL50803_11976		571946	GL50803_14256
10908.8	GL50803_16380		569606	GL50803_112518
10737.8	GL50803_4767		569373	GL50803_11683
10695	GL50803_8172		566354	GL50803_15124
10504.2	GL50803_15460		566332	GL50803_103713
10307.2	GL50803_16322		561901	GL50803_94157
10272.9	GL50803_17056		561890	GL50803_4705
10142.1	GL50803_5929		561016	GL50803_35456
10133.4	GL50803_13699		560992	GL50803_22124
